# Supplementary material for: Comparison of treatment plan quality among MRI-based IMRT with a linac, MRI-based IMRT with tri-Co-60 sources, and VMAT for spine SABR
Source: PLoS One. 2019 Jul 22;14(7):e0220039. doi: 10.1371/journal.pone.0220039 (PMC6645671; doi:10.1371/journal.pone.0220039)
Supplement: S1 Table — (XLSX) [file pone.0220039.s001.xlsx]

## Sheet: Target
	VMAT
		D98% (Gy)	D95% (Gy)	D90% (Gy)	D80% (Gy)	D5% (Gy)	D2% (Gy)	Min (Gy)	Max (Gy)	Mean (Gy)	VOL (cm3)	CI	HI
	1	14.0415	16.5091	18.0615	18.2925	18.9409	19.0515	8.937	19.932	18.299	36	0.9	0.22
	2	17.333	17.7266	17.9216	18.0506	18.6123	18.7416	11.969	19.354	18.214	37.4	0.9	0.05
	3	17.1712	17.7371	17.9316	18.0455	18.6699	18.8613	10.679	19.522	18.196	24.4	0.96	0.05
	4	17.4371	17.7207	17.9159	18.0531	18.6693	18.8122	15.743	19.731	18.234	44.2	0.87	0.05
	5	17.5384	17.7945	17.9355	18.0488	18.6726	18.8466	15.422	19.475	18.235	34.4	0.89	0.05
	6	16.8193	17.5444	17.8935	18.0607	18.692	18.8491	12.053	19.598	18.217	31.1	0.9	0.06
	7	15.2358	17.1096	17.8194	18.0805	18.7042	18.8905	7.985	19.646	18.149	30.2	0.91	0.09
	8	16.0644	17.4402	17.8589	18.074	18.7863	18.9496	9.629	19.837	18.222	37.6	0.89	0.07
	9	17.3481	17.6675	17.8863	18.0838	18.8582	19.0368	14.836	19.688	18.334	22.7	0.87	0.07
	10	12.2524	16.7095	17.8638	18.0685	18.8575	19.0408	5.83	20.109	18.061	212	0.9	0.12
	11	15.2909	16.8091	17.4572	17.6696	18.3378	18.4852	10.54	19.2461	17.794	56.9	0.85	0.089
	12	16.8237	17.6638	17.9912	18.1836	18.988	19.133	9.941	20.078	18.4	61.9	0.99	0.07
	13	15.5237	17.2697	17.8569	18.0709	18.6697	18.775	8.841	19.364	18.157	29.7	0.88	0.08
	14	17.548	17.8108	17.9378	18.0503	18.6452	18.8065	14.817	19.681	18.241	35.5	0.88	0.05
	15	16.7555	17.4842	17.8542	18.0838	18.8767	19.0263	10.773	20.222	18.302	44.1	0.87	0.08
	16	15.236	15.5767	15.8475	16.0955	16.5966	16.661	13.528	16.96	16.248	39.8	0.92	0.06
	17	12.3401	15.0817	15.8774	16.0749	16.6962	16.8256	7.157	17.359	16.113	49.8	0.88	0.11
	18	10.4838	14.5565	15.8726	16.0627	16.7014	16.9073	5.553	17.865	16.022	90	0.89	0.13
	19	12.6578	14.8789	15.8616	16.0733	16.7596	16.9076	8.009	17.695	16.143	62.6	0.92	0.12
	20	11.9201	15.0896	17.5004	18.1699	19.023	19.0966	8.558	19.56	18.308	159.2	0	0.17
	VR-linac
		D98% (Gy)	D95% (Gy)	D90% (Gy)	D80% (Gy)	D5% (Gy)	D2% (Gy)	Min (Gy)	Max (Gy)	Mean (Gy)	VOL (cm3)	CI	HI
	1	14.0415	16.5091	18.0615	18.2925	18.9409	19.0515	8.937	19.932	18.299	36	1.19	0.19
	2	17.333	17.7266	17.9216	18.0506	18.6123	18.7416	11.969	19.354	18.214	37.4	1.03	0.11
	3	17.1712	17.7371	17.9316	18.0455	18.6699	18.8613	10.679	19.522	18.196	24.4	0.98	0.11
	4	17.4371	17.7207	17.9159	18.0531	18.6693	18.8122	15.743	19.731	18.234	44.2	0.97	0.09
	5	17.5384	17.7945	17.9355	18.0488	18.6726	18.8466	15.422	19.475	18.235	34.4	0.98	0.1
	6	16.8193	17.5444	17.8935	18.0607	18.692	18.8491	12.053	19.598	18.217	31.1	1.05	0.11
	7	15.2358	17.1096	17.8194	18.0805	18.7042	18.8905	7.985	19.646	18.149	30.2	1.03	0.15
	8	16.0644	17.4402	17.8589	18.074	18.7863	18.9496	9.629	19.837	18.222	37.6	0.91	0.1
	9	17.3481	17.6675	17.8863	18.0838	18.8582	19.0368	14.836	19.688	18.334	22.7	0.97	0.09
	10	12.2524	16.7095	17.8638	18.0685	18.8575	19.0408	5.83	20.109	18.061	212	1.14	0.18
	11	15.2909	16.8091	17.4572	17.6696	18.3378	18.4852	10.54	19.2461	17.794	56.93	1.02	0.14
	12	16.8237	17.6638	17.9912	18.1836	18.988	19.133	9.941	20.078	18.4	61.9	1.22	0.2
	13	15.5237	17.2697	17.8569	18.0709	18.6697	18.775	8.841	19.364	18.157	29.7	0.94	0.12
	14	17.548	17.8108	17.9378	18.0503	18.6452	18.8065	14.817	19.681	18.241	35.5	0.92	0.1
	15	16.7555	17.4842	17.8542	18.0838	18.8767	19.0263	10.773	20.222	18.302	44.1	1.06	0.14
	16	15.236	15.5767	15.8475	16.0955	16.5966	16.661	13.528	16.96	16.248	39	1	0.14
	17	12.3401	15.0817	15.8774	16.0749	16.6962	16.8256	7.157	17.359	16.113	49.8	0.94	0.13
	18	10.4838	14.5565	15.8726	16.0627	16.7014	16.9073	5.553	17.865	16.022	90	1.03	0.2
	19	12.6578	14.8789	15.8616	16.0733	16.7596	16.9076	8.009	17.695	16.143	62.6	1.06	0.26
	20	11.9201	15.0896	17.5004	18.1699	19.023	19.0966	8.558	19.56	18.308	159.2	1.11	0.14
	VR-Co-60
		D98% (Gy)	D95% (Gy)	D90% (Gy)	D80% (Gy)	D5% (Gy)	D2% (Gy)	Min (Gy)	Max (Gy)	Mean (Gy)	VOL (cm3)	CI	HI
	1	14.0415	16.5091	18.0615	18.2925	18.9409	19.0515	8.937	19.932	18.299	36	1.58	0.473124
	2	17.333	17.7266	17.9216	18.0506	18.6123	18.7416	11.969	19.354	18.214	37.4	2.44	0.43781
	3	17.1712	17.7371	17.9316	18.0455	18.6699	18.8613	10.679	19.522	18.196	24.4	1.09	0.112932
	4	17.4371	17.7207	17.9159	18.0531	18.6693	18.8122	15.743	19.731	18.234	44.2	0.98	0.152901
	5	17.5384	17.7945	17.9355	18.0488	18.6726	18.8466	15.422	19.475	18.235	34.4	1.04	0.135727
	6	16.8193	17.5444	17.8935	18.0607	18.692	18.8491	12.053	19.598	18.217	31.1	1.12	0.144201
	7	15.2358	17.1096	17.8194	18.0805	18.7042	18.8905	7.985	19.646	18.149	30.2	1.06	0.0766988
	8	16.0644	17.4402	17.8589	18.074	18.7863	18.9496	9.629	19.837	18.222	37.6	1.02	0.177067
	9	17.3481	17.6675	17.8863	18.0838	18.8582	19.0368	14.836	19.688	18.334	22.7	2.36	0.389807
	10	12.2524	16.7095	17.8638	18.0685	18.8575	19.0408	5.83	20.109	18.061	212	1.67	0.546693
	11	15.2909	16.8091	17.4572	17.6696	18.3378	18.4852	10.54	19.2461	17.794	55	1.45	0.283288
	12	16.8237	17.6638	17.9912	18.1836	18.988	19.133	9.941	20.078	18.4	34.4	2.07	0.374018
	13	15.5237	17.2697	17.8569	18.0709	18.6697	18.775	8.841	19.364	18.157	29.7	1.42	0.564759
	14	17.548	17.8108	17.9378	18.0503	18.6452	18.8065	14.817	19.681	18.241	31.6	1.57	0.353884
	15	16.7555	17.4842	17.8542	18.0838	18.8767	19.0263	10.773	20.222	18.302	44.1	0.95	0.288341
	16	15.236	15.5767	15.8475	16.0955	16.5966	16.661	13.528	16.96	16.248	39	2.25	0.401339
	17	12.3401	15.0817	15.8774	16.0749	16.6962	16.8256	7.157	17.359	16.113	49.8	2.17	0.188955
	18	10.4838	14.5565	15.8726	16.0627	16.7014	16.9073	5.553	17.865	16.022	90	0.89	0.232961
	19	12.6578	14.8789	15.8616	16.0733	16.7596	16.9076	8.009	17.695	16.143	62.6	1	0.164971
	20	11.9201	15.0896	17.5004	18.1699	19.023	19.0966	8.558	19.56	18.308	159.2	0.9	0.166285

## Sheet: Spine_OAR
	VMAT
		Spinal cord (LSC_PRV)					Spinal cord (LSC)					Spinal cord (SSC_PRV)					Spinal cord (SSC)					Body		GI
	No	D10% (Gy)	V10Gy (cm3)	V14Gy (cm3)	Max	Volume	D10% (Gy)	V10Gy (cm3)	V14Gy (cm3)	Max	Volume	D10% (Gy)	V10Gy (cm3)	V14Gy (cm3)	Max	Volume	D10% (Gy)	V10Gy (cm3)	V14Gy (cm3)	Max	Volume	V50% (cm3)	V100% (cm3)
	1	8.44	0.0529584	0	10.966	6.6	6.77064	0	0	8.07	3.2	6.52	0	0	7.9	2.6	5.85765	0	0	8.072	0.7	169.425	41.7968	4.05354
	2	12.2	3.77169	0.0159315	14.657	9.5	11.2342	0.21	0	12.36	5.3	11.16	1.96931	0	12.27	4.9	10.5905	0.38	0	12.361	2.1	165.387	33.6034	4.92172
	3	11.07	0.934838	0.0765324	15.619	6.3	8.31057	0.0487474	0	11.58	2.6	7.3	0.0015	0	10.99	1	8.2939	0.0468572	0	11.579	0.1	115.597	22.6611	5.10113
	4	11.48	1.09248	0.0994895	17.141	5.5	8.67242	0.082686	0	12.18	2.6	8.34	0.04473	0	12.81	2.1	6.88871	0	0	12.183	0.6	162.152	38.5617	4.20501
	5	13.2	0.97314	0.14154	17.483	4.2	8.81549	0.0500213	0	13.17	6.9	8.63	0.01272	0	13.03	0.6	8.79676	0.0484496	0	11.419	0.1	173.201	30.6037	5.65946
	6	12.57	1.66055	0.171501	16.227	5.5	8.45632	0.0235966	0	11.01	2	7.39	0	0	9.32	0.7	6.05	0.023723	0	6.32	0	151.731	27.8118	5.45564
	7	12.29	1.53752	0.202579	17.006	6.5	8.21205	0.0256381	0	11.74	2.7	7.76	0.01007	0	11.88	1.9	6.15	0	0	7.32	0.3	152.503	27.6086	5.52376
	8	11.35	0	0	12.27	10.8	7.79257	0.0783241	0	17.2	6.3	7.59	0.04425	0	11.81	5.9	5.63774	0	0	12.27	2.9	143.676	33.4874	4.29046
	9	11.71	0.887608	0.0024057	14.284	3.3	9.36586	0.0339362	0	11.11	1.6	9.24	0.0225	0	10.83	1.5	7.5068	0	0	11.105	0.5	93.927	19.825	4.7378
	10	8.65	0.186224	0	11.866	10.8	6.66631	0	0	7.98	4.7	6.88	0	0	9.04	5	6.25487	0	0	7.982	1.6	787.908	190.77	4.13014
	11	11.302	1.38557	0.157451	15.028	7.9	8.1	0.11	0.000555429	11.6705	4.09474	8.29263	0.273511	0.00203684	45.5984	3.23158	7.4814	0.0464433	0	10.839	1.03684	242.099	56.2524	4.54561
	12	13.21	3.86648	0.883366	17.693	13.8	9.20522	0.326988	0	13.17	6.9	8.63	0.1176	0	13.03	5.6	7.01592	0	0	13.17	0.1	266.657	62.1583	4.28997
	13	12.74	1.71864	0.3456	17.747	7.2	9.04252	0.1255	0	12.65	3.4	8.55	0.06825	0	12.12	3.9	7.49826	0	0	12.646	1.4	101.056	25.9836	3.8892
	14	11.59	1.17018	0.132	17.508	6.6	8.22669	0.0470442	0	12.6	3.5	8.4	0.14405	0	13.3	4.3	6.45798	0	0	12.599	2	122.484	31.2129	3.92415
	15	10.95	1.56854	0.309797	17.423	11.3	8.89657	0.33351	0.00989117	14.58	5.9	9.38	0.4494	0.024	15.54	6	7.9306	0.0469495	0	14.576	2.9	172.378	38.4673	4.48116
	16	13.78	3.36522	0.485188	15.064	7.4	13.2934	0.18	0.00010655	14.01	3.9	13.35	2.31035	0.0147	14.29	4.9	13.0075	0.29	0	14.012	1.9	180.942	36.7692	4.92102
	17	8.77	0.158067	0	11.902	10.6	6.4	0	0	8.02	4.5	6.39	0	0	7.76	2.6	4.3	0.33	0	8.023	0.4	517.585	109.704	4.71803
	18	8.77	0.242042	0	12.938	7.7	6.10281	0	0	7.64	3	5.61	0	0	660.3	1.2	6.10281	0	0	7.642	0.1	324.808	80.4356	4.03811
	19	12.18	2.33879	0.12564	15.665	8	9.34149	0.1904	0	12.84	3.6	8.1	0.00198	0	10.54	2.2	6.84565	0	0	12.836	0.5	271.816	57.434	4.73266
	20	9.79	0.800935	0	12.082	10.2	8.48081	0	0	9.83	5.2	8.34	0	0	9.61	4.5	7.77956	0	0	9.826	1.5	526.655	159.902	3.29361
	VR-linac
		Spinal cord (LSC_PRV)					Spinal cord (LSC)					Spinal cord (SSC_PRV)					Spinal cord (SSC)					Body		GI
	No	D10% (Gy)	V10Gy (cm3)	V14Gy (cm3)	Max	Volume	D10% (Gy)	V10Gy (cm3)	V14Gy (cm3)	Max	Volume	D10% (Gy)	V10Gy (cm3)	V14Gy (cm3)	Max	Volume	D10% (Gy)	V10Gy (cm3)	V14Gy (cm3)	Max	Volume	V50% (cm3)	V100% (cm3)
	1	8.43	0.05082	0	10.96	6.6	0.08547	0	0	8.07	3.2	6.52	0	0	8.547	2.6	5.2676	0	0	6.499	0.7	241.005	42.9666	5.60913
	2	9.48	0.69635	0.00285	14.35	9.5	0.11636	0.0367723	0	12.22	5.3	7.34	0.0232701	0	11.636	4.9	6.24223	0	0	8.953	2.1	223.146	38.6249	5.77725
	3	99.1	0.62244	0.02142	15.47	6.3	0.09621	0.00335509	0	10.82	2.6	6.53	0	0	9.621	1	7.37392	0.00444943	0	7.01	0.1	182.697	23.9369	7.63245
	4	11	0.93445	0.01815	15.04	5.5	0.10269	0.0104878	0	10.42	2.6	7.82	0.0055209	0	10.269	2.1	5.92473	0	0	7.244	0.6	263.851	42.7563	6.17104
	5	15.13	3.0429	1.65876	20.99	13.8	0.001085	0.00930624	0	20.99	6.9	10.05	0	0	0.1085	0.6	7.91243	0.00935245	0	6.376	0.1	254.469	33.8296	7.52208
	6	12.79	1.42065	0.2398	18.03	5.5	0.18031	0.0716566	0	13.09	2	6.83	0	0	18.031	0.7	8.59042	0.0731786	0	6.32	0.04	250.968	32.6516	7.68625
	7	12.76	2.0605	0.23595	16.25	6.5	0.1147	0.0819839	0	11.53	2.7	8.59	0.449428	0	11.47	1.9	6.65589	0	0	7.529	0.3	175.795	31.1837	5.6374
	8	15.37	4.79844	1.8738	18.55	10.8	0.1668	2.22361	0.339112	16.42	6.3	13.01	2.006	0.2773	16.68	5.9	10.8172	0.530053	0	13.45	2.9	170.539	34.1647	4.99169
	9	10.65	0.47718	0.00132	14.18	3.3	0.09937	0.00114015	0	10.03	1.6	8.02	0	0	9.937	1.5	6.35815	0	0	7.747	0.5	100.677	22.089	5.74
	10	12.22	1.9224	0.8532	20.04	10.8	0.18409	0.575031	0.363946	19.95	4.7	8.8	0.3334	0.12766	18.409	5	12.3926	0.2965	0.190508	17.816	1.6	1168.67	241.835	4.83252
	11	16.4537	1.68992	0.407363	16.5621	8.49474	0.122427	0.311629	0.0745376	13.4916	4.09474	8.53053	0.212558	0.0352174	12.2427	3.23158	7.99245	0.111402	0.0209081	9.38558	1.12842	325.507	60.4518	5.74043
	12	15.13	3.036	1.65876	21	13.8	0.19828	1.08084	0.713156	21	6.9	10.07	0.568736	0.243135	19.828	5.6	14.2616	0.314528	0.206746	15.409	1.8	449.41	75.507	5.95189
	13	13.12	1.9332	0.4392	17.47	7.2	0.1326	0.318234	0	13.55	3.4	8.55	0	0	13.26	3.9	6.37416	0	0	8.709	1.4	135.054	27.8776	4.84454
	14	11.49	1.2672	0.1023	17.34	6.6	0.1297	0.0982856	0	12.98	3.5	8.92	0.05934	0	12.97	4.3	6.86585	0	0	9.43	2	158.376	32.7532	4.83544
	15	9.95	1.10175	0.08136	16.53	11.3	0.14472	0.093102	0	13.11	5.9	8.32	0.182655	0.021036	14.472	6	6.69233	0.00402758	0	10.511	2.9	245.955	46.7853	5.25711
	16	10.94	1.08484	0.10656	16.55	7.4	0.1392	0.250362	0	13.22	3.9	9.47	0.361399	0	13.92	4.9	8.1787	0.0100243	0	10.753	1.9	248.605	39.7046	6.26137
	17	10.78	1.4628	0.05088	15.24	10.6	0.1038	0.140367	0	12.29	4.5	7.71	0.00416	0	10.38	2.6	8.94401	0.140367	0	7.9	0.4	197.324	46.9039	4.20699
	18	13.05	3.4265	0.24794	16.02	7.7	0.1161	0.734154	0	12.12	3	10.36	0.03804	0	11.61	1.2	10.7692	0.734154	0	10.38	0.1	485.104	92.4128	5.24932
	19	12.2	2.256	0.1456	16.27	8	0.11181	0.183923	0	13.26	3.6	8.49	0.0060984	0	11.181	2.2	6.56389	0	0	8.495	0.5	411.117	66.3197	6.19902
	20	9.03	0.51408	0.00204	14.4	10.2	0.10281	0.00832941	0	11.27	5.2	6.68	0.0005625	0	10.281	4.5	5.67179	0	0	7.795	1.5	821.861	176.281	4.66222
	VR-Co-60
		Spinal cord (LSC_PRV)					Spinal cord (LSC)					Spinal cord (SSC_PRV)					Spinal cord (SSC)					Body		GI
	No	D10% (Gy)	V10Gy (cm3)	V14Gy (cm3)	Max	Volume	D10% (Gy)	V10Gy (cm3)	V14Gy (cm3)	Max	Volume	D10% (Gy)	V10Gy (cm3)	V14Gy (cm3)	Max	Volume	D10% (Gy)	V10Gy (cm3)	V14Gy (cm3)	Max	Volume	V50% (cm3)	V100% (cm3)
	1	12.0083	3.06476	0.00297176	14.355	6.6	11.3916	1.41515	0	12.536	3.2	11.2513	1.11959	0	12.463	2.6	10.8868	0.249881	0	11.52	0.7	357.864	56.9191	6.28725
	2	10.7658	2.69326	0	12.789	9.5	10.2935	1.0863	0	11.477	5.3	10.2452	0.948929	0	11.438	4.9	10.0045	0.213839	0	10.702	2.1	495.757	91.1383	5.43961
	3	9.93637	0.473267	0	10.699	6.3	9.99399	0.251875	0	10.699	2.6	9.9568	0.0799911	0	10.398	1	10.0669	0.015372	0	10.241	0.1	227.054	26.6364	8.5242
	4	11.176	2.38407	0	11.915	5.5	10.9314	1.20184	0	11.741	2.6	10.9288	0.97952	0	11.664	2.1	10.7107	0.312898	0	11.191	0.6	276.547	43.4059	6.37119
	5	9.93356	0.296165	0	10.616	4.2	9.89929	0.0667176	0	10.217	1.6	9.88047	0.0203371	0	10.175	0.6	9.86597	0.00040101	0	10.023	0.1	280.629	35.7541	7.84886
	6	9.92449	0.358933	0	10.453	5.5	9.91014	0.112137	0	10.369	2	9.88111	0.0336339	0	10.333	0.7	10.0165	0	0	10.164	0	265.151	34.8378	7.611
	7	9.73591	0.0706921	0	10.139	6.5	9.74995	0.0443143	0	10.129	2.7	9.77207	0.0375765	0	10.129	1.9	9.78021	0.00298212	0	10.03	0.3	357.864	32.2089	11.1107
	8	11.3412	3.95281	0	12.714	10.8	11.0715	2.16915	0	12.397	6.3	11.0504	2.03807	0	12.369	5.9	10.7873	0.901978	0	11.811	2.9	261.894	38.4958	6.80319
	9	11.7531	1.86923	0	13.776	3.3	10.8641	0.70881	0	11.946	1.6	10.8586	0.663228	0	11.946	1.5	10.2392	0.108575	0	10.832	0.5	280.122	53.5623	5.22984
	10	10.6409	3.81429	0	12.396	10.8	10.0855	0.672885	0	10.824	4.7	10.0554	0.646265	0	11.014	5	9.80459	0.0454141	0	10.251	1.6	2403.35	353.455	6.79959
	11	10.54	1.71	0.02	11.94	7.48	10.14	0.64	0.01	11.19	3.54	10.05	0.49	0.01	10.99	2.94	9.8	0.12	0	10.4	1.04	501.28	76.78	6.85
	12	6.97214	0	0	8.096	4.2	6.30307	0	0	7.23	1.6	6.02688	0	0	6.436	0.6	5.56449	0	0	5.879	0.1	582.845	71.2905	8.17563
	13	11.404	1.84521	0.000523492	14.133	7.2	9.78475	0.26514	0	12.21	3.4	8.69084	0.0119576	0	10.189	3.9	7.53752	0	0	8.755	1.4	329.012	41.1933	7.98702
	14	11.3738	1.94449	0	13.646	6.6	10.0298	0.367993	0	11.959	3.5	9.85478	0.339789	0	11.532	4.3	8.83442	0	0	9.931	2	426.637	55.6843	7.66172
	15	9.20862	0.128836	0	10.825	11.3	9.1574	0.0177882	0	10.295	5.9	9.21159	0.0233306	0	10.414	6	9.14432	0	0	9.954	2.9	232.086	41.863	5.54394
	16	10.552	1.51993	0	12.859	7.4	9.98957	0.383152	0	11.608	3.9	10.0372	0.462843	0	11.789	4.3	9.65658	0.0548752	0	10.844	1.9	577.892	87.5325	6.60203
	17	9.68887	0.426317	0	10.778	10.6	9.52422	0.0736659	0	10.579	4.5	9.50167	0.0254949	0	10.474	2.6	9.49873	0	0	9.773	0.4	769.021	108.19	7.10806
	18	9.70498	0.245206	0	10.55	7.7	9.62782	0.0154289	0	10.154	3	9.65318	0.000240416	0	10.007	1.2	9.7159	0	0	9.903	0.1	389.167	80.4729	4.836
	19	13.6897	5.75974	0.321502	14.691	8	13.6758	2.52846	0.120098	14.691	3.6	13.7604	1.29947	0.0975388	14.537	2.2	13.8029	0.208786	0.0270621	14.389	0.5	353.131	62.7249	5.62983
	20	10.4207	1.69386	0	11.502	10.2	10.4037	0.783427	0	11.502	5.2	10.3866	0.657927	0	11.502	4.5	10.3083	0.181425	0	11.376	1.5	658.238	143.549	4.58546
